# Supplementary material for: Informal workers’ perceptions of retirement planning in developing countries
Source: PLoS One. 2025 Apr 15;20(4):e0321214. doi: 10.1371/journal.pone.0321214 (PMC11999124; doi:10.1371/journal.pone.0321214)
Supplement: S1 File — (XLSX) [file pone.0321214.s001.xlsx]

## Sheet: FHEC FNPF
Age	Location	Gender	FamilySize	WeeklyPersonalIncome	FarmerOrVendor	DurationAsMarketVendor	DoYouSave	WeeklySavings	WhereDoYouSave	AvenuesOfSavings	TailorMadeProgrammeForFarmers	PerceptionsTowardsFNPF	WouldYouRecommendMarketVendoringToAnyone	FNPFSAvingsAwareness	FNPFSavingsBenefitAwareness
5	1	2	4	0	1	3	2	1	1	1	2	3	1	2	2
7	1	2	2	0	2	1	2	1	2	2	2	0	1	2	2
8	1	2	3	0	1	5	2	2	1	3	2	3	2	2	2
8	1	1	4	5	2	3	2	2	1	4	2	3	2	2	2
11	1	2	3	0	2	2	2	3	1	4	2	3	2	2	2
6	1	2	3	0	2	3	2	3	1	3	2	3	3	2	2
5	1	2	2	0	1	2	2	1	1	4	2	3	2	2	2
3	1	2	2	0	0	2	2	2	1	4	2	3	2	2	2
3	1	2	2	0	1	2	2	2	1	4	2	3	1	2	2
5	1	1	2	3	2	5	2	2	1	3	2	3	1	2	2
5	1	1	4	4	1	5	1	1	1	0	2	3	1	2	2
6	1	2	3	2	1	2	2	1	1	3	2	3	1	2	2
7	1	2	2	2	2	4	2	1	1	3	2	3	2	1	2
3	1	1	2	1	1	0	1	2	1	0	2	3	1	1	2
3	1	2	4	1	0	0	2	1	1	2	2	3	1	0	2
6	1	2	4	0	2	4	2	1	1	3	2	3	1	1	1
8	1	1	2	0	1	7	2	3	1	4	2	3	0	2	2
8	1	2	2	0	0	7	2	3	1	4	2	3	1	2	2
10	1	2	2	0	0	9	2	1	1	4	2	3	1	2	2
8	1	1	2	0	0	5	2	1	1	4	2	3	3	2	2
8	1	1	2	0	0	6	2	2	1	4	2	3	2	2	2
8	1	1	2	0	2	7	2	1	1	4	2	3	1	2	2
7	1	2	2	0	1	5	2	2	4	4	2	3	2	2	2
9	1	2	2	2	1	7	2	3	2	3	2	3	2	1	1
4	1	2	2	0	0	2	2	1	1	4	2	1	1	2	2
5	1	1	3	2	1	6	2	2	1	4	1	3	1	2	2
5	1	1	2	3	1	4	2	2	1	4	1	3	3	2	2
6	2	2	2	1	1	2	2	5	1	0	2	3	2	1	1
6	2	2	3	6	1	2	2	3	1	0	2	3	1	1	1
5	2	1	2	6	2	6	2	1	3	5	2	3	2	2	2
6	2	2	4	2	2	2	2	1	1	6	2	3	1	2	2
5	2	2	5	1	2	1	2	2	1	3	2	3	1	0	2
7	2	2	2	4	2	5	2	11	1	3	1	2	0	1	1
5	2	2	3	0	2	1	2	2	3	3	2	3	3	2	2
10	2	2	3	2	1	2	2	3	1	3	2	3	2	1	1
9	2	2	4	2	1	2	2	0	1	3	2	3	2	1	1
10	2	2	3	2	2	1	1	8	1	0	2	3	0	2	2
8	2	2	2	2	2	5	2	2	1	7	2	3	2	2	2
5	2	2	3	0	1	4	2	0	0	0	2	3	1	0	2
4	2	1	4	1	2	2	2	1	1	3	2	3	2	1	1
4	2	2	3	0	1	1	2	8	1	8	2	3	1	2	2
7	2	1	4	0	2	3	2	2	2	0	2	3	3	2	2
6	2	2	4	4	2	1	2	5	1	0	2	3	2	2	2
5	2	2	4	0	2	2	2	4	1	4	2	2	2	2	2
9	2	1	2	1	0	0	2	1	1	3	2	3	2	1	1
4	2	2	6	0	1	3	2	11	2	4	2	3	2	2	2
8	2	1	2	2	2	6	2	1	1	3	2	3	2	2	2
7	2	1	3	0	1	6	2	2	2	4	2	0	2	2	2
5	3	1	3	2	2	5	2	3	5	4	0	3	2	2	2
6	3	1	2	5	0	1	2	7	1	3	2	3	1	1	0
3	3	1	4	2	2	2	2	3	1	3	2	3	1	2	2
9	1	2	3	2	1	4	2	1	1	4	2	3	1	2	2
8	3	2	3	2	0	2	2	1	1	3	2	3	1	1	1
6	3	2	3	8	2	0	2	1	1	3	2	3	2	1	1
8	3	2	3	2	2	3	2	1	1	4	2	3	2	2	2
4	3	2	3	4	0	2	2	1	1	3	2	3	2	2	2
8	3	2	3	1	1	4	2	1	1	3	2	3	2	1	1
12	3	2	2	4	2	5	2	2	1	3	2	3	0	1	1
5	3	2	3	3	2	2	2	1	1	3	2	3	2	2	2
7	3	2	4	4	2	2	2	3	1	3	2	3	2	1	1
10	3	2	3	1	1	5	2	2	1	3	2	3	0	1	1
9	3	2	3	4	2	2	2	1	1	3	2	3	2	1	1
6	3	2	5	3	2	1	2	1	1	0	2	3	2	2	2
8	3	2	3	2	1	2	2	1	1	3	2	3	2	1	1
6	3	1	4	2	1	2	2	1	1	3	2	3	1	1	1
11	3	2	3	1	2	7	2	1	3	3	2	3	1	1	1
6	3	1	2	4	2	5	2	5	1	3	2	3	1	2	1
8	3	1	3	11	2	3	2	4	1	3	2	3	2	1	1
2	3	2	3	11	1	7	2	10	1	0	2	3	2	2	2
8	3	2	2	1	1	2	2	0	2	4	2	3	2	1	1
5	3	2	3	1	1	3	2	1	1	0	2	3	0	2	2
